# Supplementary material for: Molecular Dynamics Study on the Diffusion Behavior of Water Molecules and the Dielectric Constant of Vegetable/Mineral Oil Blends
Source: Molecules. 2023 Jan 20;28(3):1067. doi: 10.3390/molecules28031067 (PMC9921694; doi:10.3390/molecules28031067)
Supplement: Supplementary file 1 [file molecules-28-01067-s001.zip]

Archive with 1 entries (1 files):
- molecules-2132782-supplementary.pdf
